# Supplementary material for: A possible approach for gel-based proteomic studies in recalcitrant woody plants
Source: Springerplus. 2013 May 8;2:210. doi: 10.1186/2193-1801-2-210 (PMC3663981; doi:10.1186/2193-1801-2-210)
Supplement: Supplementary file 1 — Additional file 1: Table S1: Complete information of the identified peptides per protein from cork oak ectomycorrhizal roots spots. (XLSX 67 KB) [file 40064_2013_276_MOESM1_ESM.xlsx]

## Sheet: S1 PPilot_Agaromicotina_Sprot
	Protein information
	N	Unused	Total	%Cov	%Cov(50)	%Cov(95)	Accession	Name	Species	Peptides(95%)
	1	4	4	12.26	12.26	12.26	gi|4838443	symbiosis regulated acidic polypeptide SRAP32-3 [Pisolithus tinctorius]	Pisolithus tinctorius	2
	Peptide information
	N	Unused	Total	%Cov	%Cov(50)	%Cov(95)	Accessions	Names	Used	Annotation	Contrib	Conf	Sequence	Modifications	Cleavages	dMass	Prec MW	Prec m/z	Theor MW	Theor m/z	Theor z
	1	4	4	12.26	12.26	12.26	gi|4838443	symbiosis regulated acidic polypeptide SRAP32-3 [Pisolithus tinctorius]			2	99	DKLEAKLDKAAGDYIDGVDI	Carbamidomethyl@N-term	missed K-L@2; missed K-L@6; missed K-A@9	-0.00877918	2205.11	2206.11	2205.12	2206.12	1
	1	4	4	12.26	12.26	12.26	gi|4838443	symbiosis regulated acidic polypeptide SRAP32-3 [Pisolithus tinctorius]			2	99	TDVANSLEFASR			0.0445908	1308.68	1309.68	1308.63	1309.64	1
	1	4	4	12.26	12.26	12.26	gi|4838443	symbiosis regulated acidic polypeptide SRAP32-3 [Pisolithus tinctorius]			0	60.92	DKLEAKLDKAAGDYIDGVDI	Asp->Glu@1; Delta:H(2)C(2)(K)@2	missed K-L@2; missed K-L@6; missed K-A@9	-0.0371703	2188.09	2189.1	2188.13	2189.13	1

## Sheet: S2 MASCOT NCBI
	Protein information
	rank	Submitted	Mapped	Protein name	Status	Coverage	Score	Threshold	peptides	distinct peptides	PTMs
	1	160897637	160897637	hypothetical protein Daci_2194 [Delftia acidovorans SPH-1]	ACTIVE	0.0491071	59.58	53	1	1	0
	2	309252533	309252533	beauvericin biosynthetic protein [Beauveria bassiana]	ACTIVE	0.00469885	56.2	53	1	1	0
	3	310814729	310814729	phenylalanyl-tRNA synthetase subunit alpha [Ketogulonicigenium vulgare Y25]	ACTIVE	0.0336134	56.09	53	1	1	0
	Peptide information
Column1	rank	Peptide	fit	chrage	delta m/z	percursor m/z	PTMs	PTM list	Ions	mascot score	lenght	start	stop
prot 1	1	ERAQSAAAIER	1	1	0.0199135	1201.65	0		7	59.58	11	76	86
prot 2	1	DETAAAVSGPR	1	1	0.0144135	1073.54	0		7	56.2	11	137	147
prot 3	1	KASLGDAALAER	1	1	-0.00522647	1201.65	0		7	56.09	12	72	83

## Sheet: S3 MASCOT NCBI
	Protein information
	rank	Submitted	Mapped	Protein name	Status	Coverage	Score	Threshold	peptides	distinct peptides	PTMs
	1	71659717	71659717	hypothetical protein [Trypanosoma cruzi strain CL Brener]	ACTIVE	0.00824402	58.93	53	1	1	0
	Peptide information
	rank	Peptide	fit	chrage	delta m/z	percursor m/z	PTMs	PTM list	Ions	mascot score	lenght	start	stop
	1	KDIAEEVLER	1	1	0.0153035	1201.66	0		9	58.93	10	550	559

## Sheet: S4 MASCOT NCBI 
	Protein information
	rank	Submitted	Mapped	Protein name	Status	Coverage	Score	Threshold	peptides	distinct peptides	PTMs
	1	20162432	20162432	AF493154_1 32 kDa-cell wall symbiosis regulated acidic polypeptide [Pisolithus microcarpus]	ACTIVE	0.03663	80.35	53	1	1	0
	Peptide information
	rank	Peptide	fit	chrage	delta m/z	percursor m/z	PTMs	PTM list	Ions	mascot score	lenght	start	stop
	1	NDPLYSEAEK	1	1	0.0321235	1165.57	0		9	80.35	10	152	161

## Sheet: S5 MASCOT NCBI
	Protein information
	rank	Submitted	Mapped	Protein name	Status	Coverage	Score	Threshold	peptides	distinct peptides	PTMs
	1	71659717	71659717	hypothetical protein [Trypanosoma cruzi strain CL Brener]	ACTIVE	0.00824402	57	54	1	1	0
	Peptide information
	rank	Peptide	fit	chrage	delta m/z	percursor m/z	PTMs	PTM list	Ions	mascot score	lenght	start	stop
	1	KDIAEEVLER	1	1	-0.00899647	1201.63	0		9	57	10	550	559

## Sheet: S6 MASCOT Pisti
	Protein information
	rank	Submitted	Mapped	Protein name	Status	Coverage	Score	Threshold	peptides	distinct peptides	PTMs
	1	1003159	1003159		UNKNOWN	-1	210.62	23	4	4	1
	Peptide information
	rank	Peptide	fit	chrage	delta m/z	percursor m/z	PTMs	PTM list	Ions	mascot score	lenght	start	stop
	1	ATGDDYAR	-2	1	0.0174435	868.4	0		6	58.98	8	41	48
	2	NSLEFAAR	-2	1	0.0238735	907.49	0		7	61.2	8	29	36
	3	FQLAVCSEK	-2	1	0.0165145	1081.55	1	MOD:00397[1]	7	67.64	9	139	147
	4	AADKATGDDYAR	-2	1	0.0236235	1253.6	0		10	94.05	12	37	48

## Sheet: S7 MASCOT pisti
	Protein information
	rank	Submitted	Mapped	Protein name	Status	Coverage	Score	Threshold	peptides	distinct peptides	PTMs
	1	993833	993833		UNKNOWN	-1	334.84	23	6	6	0
	Peptide information
	rank	Peptide	fit	chrage	delta m/z	percursor m/z	PTMs	PTM list	Ions	mascot score	lenght	start	stop
	1	NFDEVLR	-2	1	0.0131735	892.47	0		5	47.45	7	158	164
	2	TVFVIDPK	-2	1	0.00899353	918.54	0		5	25.69	8	135	142
	3	LTISYPASTGR	-2	1	0.0145135	1165.64	0		9	73.48	11	147	157
	4	VVDSLQLGDKYR	-2	1	0.0136335	1392.76	0		8	67.88	12	165	176
	5	LGSIAPDFEAETTAGPIK	-2	1	0.00539353	1816.94	0		14	142.65	18	6	23
	6	ISTLYDMLDEQDATNR	-2	1	0.0108935	1884.88	0		11	92.69	16	109	124

## Sheet: S8 MASCOT NCBI
	Protein information
	rank	Submitted	Mapped	Protein name	Status	Coverage	Score	Threshold	peptides	distinct peptides	PTMs
	1	225461209	225461209	PREDICTED: flavoprotein wrbA isoform 1 [Vitis vinifera]	ACTIVE	0.270936	383.52	53	6	6	0
	Peptide information
	rank	Peptide	fit	chrage	delta m/z	percursor m/z	PTMs	PTM list	Ions	mascot score	lenght	start	stop
	1	GAASVEGVEAK	1	1	0.0166835	1017.54	0		10	85.25	11	26	36
	2	KGAASVEGVEAK	1	1	0.0130235	1145.63	0		10	87.78	12	25	36
	3	AFLDATGGLWR	1	1	0.0211135	1206.65	0		9	88.61	11	91	101
	4	GGSPYGAGTFAGDGSR	1	1	0.0237535	1456.67	0		13	138.28	16	160	175
	5	VKGGSPYGAGTFAGDGSR	1	1	0.0245835	1683.83	0		15	168.06	18	158	175
	6	VYIVYYSMYGHVEK	1	1	0.0130735	1750.86	0		18	70.54	14	5	18

## Sheet: S9 MASCOT pisti
		Protein information
		rank	Submitted	Mapped	Protein name	Status	Coverage	Score	Threshold	peptides	distinct peptides	PTMs
		1	20097	20097		UNKNOWN		54.44	23	1	1	0
		Peptide information
		rank	Peptide	fit	chrage	delta m/z	percursor m/z	PTMs	PTM list	Ions	mascot score	lenght	start	stop
		1	NPDIQAPR	-2	1	0.0173735	910.49	0		7	54.44	8	44	51

## Sheet: S10 MASCOT pisti
	Protein information
	rank	Submitted	Mapped	Protein name	Status	Coverage	Score	Threshold	peptides	distinct peptides	PTMs
	1	994189	994189		UNKNOWN	-1	119.09	23	2	2	0
	2	1008462	1008462		ACTIVE	0	103.02	23	2	2	0
	Peptide information
Column1	rank	Peptide	fit	chrage	delta m/z	percursor m/z	PTMs	PTM list	Ions	mascot score	lenght	start	stop
prot1	1	AQEWVIR	-2	1	0.00735353	901.5	0		11	57.69	7	86	92
prot1	2	YRELQDAYTIVK	-2	1	0.00616353	1498.8	0		10	85.4	12	93	104
prot2	1	SSGIRPPR	0	1	0.00450353	869.5	0		6	39.62	8	44	51
prot2	2	YRELQDAYTIVK	0	1	0.00616353	1498.8	0		10	85.4	12	93	104

[truncated: 10 more sheets: S11 MASCOT pisti, S12 MASCOT pisti, S14 MASCOT pisti, S15 MASCOT Quercus_InterPro, S17 MASCOT NCBI, S18 MASCOT NCBI, S19 MASCOT Quercus_InterPro, S20 MASCOT Pisti, S21 MASCOT Pisti, S22 MASCOT Pisti]
