# Supplementary material for: A possible approach for gel-based proteomic studies in recalcitrant woody plants
Source: Springerplus. 2013 May 8;2:210. doi: 10.1186/2193-1801-2-210 (PMC3663981; doi:10.1186/2193-1801-2-210)
Supplement: Supplementary file 2 — Additional file 2: Table 2: Complete information of the identified peptides per protein from pine needles spots. (XLSX 49 KB) [file 40064_2013_276_MOESM2_ESM.xlsx]

## Sheet: P1 MASCOT NCBI
	Protein information
	rank	Submitted	Mapped	Protein name	Status	Coverage	Score	Threshold	peptides	distinct peptides	PTMs
	1	332591479	332591479	phosphoglycerate kinase 1 [Pinus pinaster]	ACTIVE	0.102564	260.9	53	4	4	0
	Peptide information
	rank	Peptide	fit	chrage	delta m/z	percursor m/z	PTMs	PTM list	Ions	mascot score	lenght	start	stop
	1	AHASTEGVTK	1	1	0.0217835	1000.53	0		8	77.24	10	257	266
	2	LTELLGVNVVK	1	1	0.0236935	1184.75	0		9	92.73	11	185	195
	3	ELDYLVGAVSNPK	1	1	0.0266735	1404.76	0		10	89.27	13	280	292
	4	ADLNVPLDENQNITDDTR	1	1	0.0466735	2043.01	0		15	147.16	18	125	142

## Sheet: P2 MASCOT NCBI
	Protein information
	rank	Submitted	Mapped	Protein name	Status	Coverage	Score	Threshold	peptides	distinct peptides	PTMs
	1	396547	396547	glutamate--ammonia ligase [Pinus sylvestris]	ACTIVE	0.0728291	134.75	53	2	2	0
	Peptide information
	rank	Peptide	fit	chrage	delta m/z	percursor m/z	PTMs	PTM list	Ions	mascot score	lenght	start	stop
	1	SLSGPVSSVK	1	1	0.0278435	960.56	0		13	59.86	10	40	49
	2	VIAEYIWIGGSGMDMR	1	1	0.0527535	1797.92	0		13	122.61	16	20	35

## Sheet: P3 MASCOT NCBI
	Protein information
	rank	Submitted	Mapped	Protein name	Status	Coverage	Score	Threshold	peptides	distinct peptides	PTMs
	1	218155	218155	chloroplastic aldolase [Oryza sativa Japonica Group]	ACTIVE	0.0824742	129.98	52	3	3	0
	Peptide information
	rank	Peptide	fit	chrage	delta m/z	percursor m/z	PTMs	PTM list	Ions	mascot score	lenght	start	stop
	1	EAAWGLAR	1	1	0.0233635	873.48	0		7	71.12	8	193	200
	2	AKANSLAQLGK	1	1	0.0287535	1100.67	0		14	51.99	11	357	367
	3	LASIGLENTEANR	1	1	0.0386035	1387.76	0		11	115.36	13	73	85

## Sheet: P4 MASCOT NCBI
	Protein information
	rank	Submitted	Mapped	Protein name	Status	Coverage	Score	Threshold	peptides	distinct peptides	PTMs
	1	3415126	3415126	phenylcoumaran benzylic ether reductase [Pinus taeda]	ACTIVE	0.376623	497.86	52	8	8	1
	Peptide information
	rank	Peptide	fit	chrage	delta m/z	percursor m/z	PTMs	PTM list	Ions	mascot score	lenght	start	stop
	1	VVILGDGNAR	1	1	0.0237735	1013.6	0		8	76.08	10	177	186
	2	SLAQAGLTAPPR	1	1	0.0322935	1181.7	0		10	97.93	12	163	174
	3	ILLIGATGYIGR	1	1	0.0242135	1246.78	0		10	95.5	12	7	18
	4	DKVVILGDGNAR	1	1	0.0243735	1256.72	0		9	89.81	12	175	186
	5	ASLDLGHPTFLLVR	1	1	0.0307635	1538.9	0		14	61.12	14	23	36
	6	FFPSEFGNDVDNVHAVEPAK	1	1	0.0425435	2219.08	0		13	98.35	20	109	128
	7	GDQTNFEIGPAGVEASQLYPDVK	1	1	0.0576035	2435.23	0		18	173.82	23	274	296
	8	AIEAEGIPYTYVSSNCFAGYFLR	1	1	0.0637945	2628.31	1	MOD:00397[1]	17	143.88	23	140	162

## Sheet: P5 MASCOT NCBI
	Protein information
	rank	Submitted	Mapped	Protein name	Status	Coverage	Score	Threshold	peptides	distinct peptides	PTMs
	1	194703462	194703462	unknown [Zea mays]	ACTIVE	0.176152	388.09	53	5	4	2
	Peptide information
	rank	Peptide	fit	chrage	delta m/z	percursor m/z	PTMs	PTM list	Ions	mascot score	lenght	start	stop
	1	KDNTYVYMCGLK	1	1	0.0270145	1491.72	1	MOD:00397[1]	11	101.88	12	319	330
	2	RLVYTNDQGEIVK	1	1	0.0289035	1534.85	0		8	65.64	13	172	184
	3	LYSIASSALGDFGDSK	1	1	0.0247035	1630.82	0		14	155.96	16	149	164
	4	ITGDDAPGETWHMVFSTEGEIPYR	1	1	0.0612035	2708.29	0		21	199.98	24	103	126
	5	ITGDDAPGETWHMVFSTEGEIPYR	1	1	0.0671845	2724.29	1	MOD:00425[1]	12	60.63	24	103	126

## Sheet: P7 MASCOT NCBI
	Protein information
	rank	Submitted	Mapped	Protein name	Status	Coverage	Score	Threshold	peptides	distinct peptides	PTMs
	1	116785497	116785497	unknown [Picea sitchensis]	ACTIVE	0.0749064	109.34	53	2	2	1
	Peptide information
	rank	Peptide	fit	chrage	delta m/z	percursor m/z	PTMs	PTM list	Ions	mascot score	lenght	start	stop
	1	FMVVACADSR	1	1	0.0265445	1155.56	1	MOD:00397[1]	9	86.43	10	96	105
	2	QTAFIEDWIK	1	1	0.00232353	1250.64	0		8	75.91	10	180	189

## Sheet: P8 MASCOT NCBI
	Protein information
	rank	Submitted	Mapped	Protein name	Status	Coverage	Score	Threshold	peptides	distinct peptides	PTMs
	1	116785497	116785497	unknown [Picea sitchensis]	ACTIVE	0.0749064	107.77	53	2	2	1
	Peptide information
	rank	Peptide	fit	chrage	delta m/z	percursor m/z	PTMs	PTM list	Ions	mascot score	lenght	start	stop
	1	FMVVACADSR	1	1	0.0197445	1155.55	1	MOD:00397[1]	9	86.43	10	96	105
	2	QTAFIEDWIK	1	1	0.00462353	1250.65	0		14	74.84	10	180	189

## Sheet: P9 MASCOT NCBI
	Protein information
	rank	Submitted	Mapped	Protein name	Status	Coverage	Score	Threshold	peptides	distinct peptides	PTMs
	1	212722290	212722290	uncharacterized protein LOC100194029 [Zea mays]	ACTIVE	0.130872	245.13	53	4	4	0
	Peptide information
	rank	Peptide	fit	chrage	delta m/z	percursor m/z	PTMs	PTM list	Ions	mascot score	lenght	start	stop
	1	MKPGFDPSK	1	1	0.00315353	1006.51	0		7	58.95	9	128	136
	2	IGGGDDVFVGDIR	1	1	0.00640353	1319.67	0		11	110.9	13	91	103
	3	AEQYLADSGLPYTIIR	1	1	0.00355353	1809.94	0		13	127.21	16	203	218
	4	KAEQYLADSGLPYTIIR	1	1	-0.00190647	1938.03	0		13	109.32	17	202	218

## Sheet: P10 MASCOT NCBI
	Protein information
	rank	Submitted	Mapped	Protein name	Status	Coverage	Score	Threshold	peptides	distinct peptides	PTMs
	1	116790330	116790330	unknown [Picea sitchensis]	ACTIVE	0.0516432	104.32	52	2	2	0
	Peptide information
	rank	Peptide	fit	chrage	delta m/z	percursor m/z	PTMs	PTM list	Ions	mascot score	lenght	start	stop
	1	TTFLSDSEVK	1	1	0.00313353	1126.57	0		9	53.54	10	194	203
	2	TTFLSDSEVKR	1	1	0.00572353	1282.67	0		10	103.28	11	194	204

## Sheet: P11 MASCOT NCBI
		Protein information
	rank	Submitted	Mapped	Protein name	Status	Coverage	Score	Threshold	peptides	distinct peptides	PTMs
	1	116782111	116782111	unknown [Picea sitchensis]	ACTIVE	0.113971	220.45	54	2	2	0
	2	131390	131390	PSBP_PEA RecName: Full=Oxygen-evolving enhancer protein 2, chloroplastic; Short=OEE2; AltName: Full=23 kDa subunit of oxygen evolving system of photosystem II; AltName: Full=23 kDa thylakoid membrane protein; AltName: Full=OEC 23 kDa subunit; Flags: Precursor	ACTIVE	0.0694981	184.65	54	2	2	0
		Peptide information
Column1	rank	Peptide	fit	chrage	delta m/z	percursor m/z	PTMs	PTM list	Ions	mascot score	lenght	start	stop
prot1	1	EYYNISVLTR	1	1	0.0105935	1257.66	0		9	83.11	10	211	220
prot1	2	YEDNGDTVSNVSVMVIPTDKK	1	1	0.00867353	2311.12	0		15	137.34	21	135	155
prot2	1	HQLITATVK	1	1	0.00267353	1010.6	0		6	50.48	9	217	225
prot2	2	TADGDEGGKHQLITATVK	1	1	0.00397353	1840.94	0		22	134.17	18	208	225

[truncated: 4 more sheets: P12 MASCOT NCBI, P13 MASCOT NCBI, P14 MASCOT NCBI, P15 MASCOT NCBI]
