# Supplementary material for: A possible approach for gel-based proteomic studies in recalcitrant woody plants
Source: Springerplus. 2013 May 8;2:210. doi: 10.1186/2193-1801-2-210 (PMC3663981; doi:10.1186/2193-1801-2-210)
Supplement: Supplementary file 3 — Additional file 3: Table 3: Complete information of the identified peptides per protein from grapevine mature leaves spots. (XLSX 58 KB) [file 40064_2013_276_MOESM3_ESM.xlsx]

## Sheet: V1 PPilot_Vitis
	Protein information
	N	Unused	Total	%Cov	%Cov(50)	%Cov(95)	Accession	Name	Species	Peptides(95%)
	1	14	14	34.32	30.63	30.63	gi|147838052	hypothetical protein VITISV_019336 [Vitis vinifera]	Vitis vinifera	8
	Peptide information
	N	Unused	Total	%Cov	%Cov(50)	%Cov(95)	Accessions	Names	Used	Annotation	Contrib	Conf	Sequence	Modifications	Cleavages	dMass	Prec MW	Prec m/z	Theor MW	Theor m/z
	1	14	14	34.32	30.63	30.63	gi|147838052	hypothetical protein VITISV_019336 [Vitis vinifera]			2	99	EFESDYAGFTEDGAR			0.0826376	1692.77	1693.78	1692.69	1693.7
	1	14	14	34.32	30.63	30.63	gi|147838052	hypothetical protein VITISV_019336 [Vitis vinifera]			2	99	EVILVESLK			0.041606	1028.65	1029.66	1028.61	1029.62
	1	14	14	34.32	30.63	30.63	gi|147838052	hypothetical protein VITISV_019336 [Vitis vinifera]			2	99	KEFESDYAGFTEDGAR			0.0876502	1820.87	1821.88	1820.79	1821.79
	1	14	14	34.32	30.63	30.63	gi|147838052	hypothetical protein VITISV_019336 [Vitis vinifera]			2	99	LDDVPAGMYNVHCLHLR	Carbamidomethyl(C)@13		0.0970177	2009.06	2010.07	2008.96	2009.97
	1	14	14	34.32	30.63	30.63	gi|147838052	hypothetical protein VITISV_019336 [Vitis vinifera]			2	99	LPGAEGAPIR			0.0580566	979.603	980.61	979.545	980.552
	1	14	14	34.32	30.63	30.63	gi|147838052	hypothetical protein VITISV_019336 [Vitis vinifera]			2	99	SEAYPSAYGSGSCNVELIPVKR	Carbamidomethyl(C)@13	cleaved A-S@N-term; missed K-R@21	0.127384	2383.27	2384.28	2383.15	2384.16
	1	14	14	34.32	30.63	30.63	gi|147838052	hypothetical protein VITISV_019336 [Vitis vinifera]			2	99	WLVENTDIK			0.0470632	1116.63	1117.64	1116.58	1117.59
	1	14	14	34.32	30.63	30.63	gi|147838052	hypothetical protein VITISV_019336 [Vitis vinifera]			0	99	EFESDYAGFTEDGAR	Ala->Val@7		0.0799019	1720.8	1721.81	1720.72	1721.73
	1	14	14	34.32	30.63	30.63	gi|147838052	hypothetical protein VITISV_019336 [Vitis vinifera]			0	0.01476	GPALLVDAPR		cleaved N-G@N-term	0.0479357	1007.62	1008.63	1007.58	1008.58
	1	14	14	34.32	30.63	30.63	gi|147838052	hypothetical protein VITISV_019336 [Vitis vinifera]			0	0.5162	LPGAEGAPIR	Ala->Val@7		0.0479357	1007.62	1008.63	1007.58	1008.58

## Sheet: V2 PPilot_Vitis
	Protein information
	N	Unused	Total	%Cov	%Cov(50)	%Cov(95)	Accession	Name	Species	Peptides(95%)
	1	10.67	10.67	40.67	36.84	36.84	gi|296090224	unnamed protein product [Vitis vinifera]	Vitis vinifera	7
	Peptide information
	N	Unused	Total	%Cov	%Cov(50)	%Cov(95)	Accessions	Names	Used	Annotation	Contrib	Conf	Sequence	Modifications	Cleavages	dMass	Prec MW	Prec m/z	Theor MW	Theor m/z
	1	10.67	10.67	40.67	36.84	36.84	gi|296090224; gi|225436257	unnamed protein product [Vitis vinifera]; PREDICTED: chlorophyll a-b binding protein 8, chloroplastic [Vitis vinifera]			2	99	FQDWANPGSMGK			0.0543845	1336.64	1337.65	1336.59	1337.59
	1	10.67	10.67	40.67	36.84	36.84	gi|296090224; gi|225436257	unnamed protein product [Vitis vinifera]; PREDICTED: chlorophyll a-b binding protein 8, chloroplastic [Vitis vinifera]			2	99	QGADRPLWFASK			0.0617273	1374.77	1375.77	1374.7	1375.71
	1	10.67	10.67	40.67	36.84	36.84	gi|296090224; gi|225436257	unnamed protein product [Vitis vinifera]; PREDICTED: chlorophyll a-b binding protein 8, chloroplastic [Vitis vinifera]			2	99	QSLTYLDGSLPGDYGFDPLGLSDPEGTGGFIEPR	Gln->pyro-Glu@N-term		0.203124	3552.86	3553.87	3552.66	3553.66
	1	10.67	10.67	40.67	36.84	36.84	gi|296090224; gi|225436257	unnamed protein product [Vitis vinifera]; PREDICTED: chlorophyll a-b binding protein 8, chloroplastic [Vitis vinifera]			2	99	QYFLGLEK			0.0414122	996.569	997.577	996.528	997.535
	1	10.67	10.67	40.67	36.84	36.84	gi|296090224; gi|225436257	unnamed protein product [Vitis vinifera]; PREDICTED: chlorophyll a-b binding protein 8, chloroplastic [Vitis vinifera]			2	99	WLAYGEVINGR	Deamidated(N)@9		0.0672529	1277.71	1278.71	1277.64	1278.65
	1	10.67	10.67	40.67	36.84	36.84	gi|296090224; gi|225436257	unnamed protein product [Vitis vinifera]; PREDICTED: chlorophyll a-b binding protein 8, chloroplastic [Vitis vinifera]			0.673664	78.8	RFQDWANPGSMGK		cleaved G-R@N-term; missed R-F@1	0.0698506	1492.76	1493.77	1492.69	1493.7
	1	10.67	10.67	40.67	36.84	36.84	gi|296090224; gi|225436257	unnamed protein product [Vitis vinifera]; PREDICTED: chlorophyll a-b binding protein 8, chloroplastic [Vitis vinifera]			0	0.3924	LKEVKNGR	Carbamyl(K)@5; Deamidated(N)@6	missed K-N@5	0.0449187	986.596	987.603	986.551	987.558
	1	10.67	10.67	40.67	36.84	36.84	gi|296090224; gi|225436257	unnamed protein product [Vitis vinifera]; PREDICTED: chlorophyll a-b binding protein 8, chloroplastic [Vitis vinifera]			0	98.64	QGADRPLWFASK	Gln->pyro-Glu@N-term		0.0637403	1357.74	1358.75	1357.68	1358.69
	1	10.67	10.67	40.67	36.84	36.84	gi|296090224; gi|225436257	unnamed protein product [Vitis vinifera]; PREDICTED: chlorophyll a-b binding protein 8, chloroplastic [Vitis vinifera]			0	97.01	QYFLGLEK	Leu->Phe@6		0.0422308	1030.55	1031.56	1030.51	1031.52
	1	10.67	10.67	40.67	36.84	36.84	gi|296090224; gi|225436257	unnamed protein product [Vitis vinifera]; PREDICTED: chlorophyll a-b binding protein 8, chloroplastic [Vitis vinifera]			0	0.1732	RFQDWANPGSMGK	Oxidation(M)@11	cleaved G-R@N-term; missed R-F@1	0.0613861	1508.74	1509.75	1508.68	1509.69
	1	10.67	10.67	40.67	36.84	36.84	gi|296090224; gi|225436257	unnamed protein product [Vitis vinifera]; PREDICTED: chlorophyll a-b binding protein 8, chloroplastic [Vitis vinifera]			0	12.01	WLAYGEVINGR	Ile->Pro@8		0.0507082	1260.68	1261.68	1260.63	1261.63

## Sheet: V3 PPilot_Vitis
	Protein information
	N	Unused	Total	%Cov	%Cov(50)	%Cov(95)	Accession	Name	Species	Peptides(95%)
	1	2.13	2.13	16.07	12.5	6.25	gi|302143507	unnamed protein product [Vitis vinifera]	Vitis vinifera	1
	Peptide information
	N	Unused	Total	%Cov	%Cov(50)	%Cov(95)	Accessions	Names	Used	Annotation	Contrib	Conf	Sequence	Modifications	Cleavages	dMass	Prec MW	Prec m/z	Theor MW	Theor m/z
	1	2.13	2.13	16.07	12.5	6.25	gi|302143507; gi|225446775; gi|147787750	unnamed protein product [Vitis vinifera]; PREDICTED: oxygen-evolving enhancer protein 2, chloroplastic [Vitis vinifera]; hypothetical protein VITISV_001116 [Vitis vinifera]			1.09152	91.9	SITDYGSPEEFLSK			0.0439481	1571.78	1572.79	1571.74	1572.74
	1	2.13	2.13	16.07	12.5	6.25	gi|302143507; gi|225446775; gi|147787750	unnamed protein product [Vitis vinifera]; PREDICTED: oxygen-evolving enhancer protein 2, chloroplastic [Vitis vinifera]; hypothetical protein VITISV_001116 [Vitis vinifera]			1.03621	97.66	TNTDFLPYNGEGFK	Deamidated(N)@9		0.0546251	1602.77	1603.78	1602.72	1603.73
	1	2.13	2.13	16.07	12.5	6.25	gi|302143507; gi|225446775; gi|147787750	unnamed protein product [Vitis vinifera]; PREDICTED: oxygen-evolving enhancer protein 2, chloroplastic [Vitis vinifera]; hypothetical protein VITISV_001116 [Vitis vinifera]			0.00348833	0.799	EFPGQVLR			0.0295576	944.538	945.545	944.508	945.515

## Sheet: V4 PPilot_Vitis
	Protein information
	N	Unused	Total	%Cov	%Cov(50)	%Cov(95)	Accession	Name	Species	Peptides(95%)
	1	9.32	9.32	21.2	21.2	21.2	gi|73647738	ascorbate peroxidase [Vitis pseudoreticulata]	Vitis pseudoreticulata	5
	2	4.86	4.86	14.53	6.395	6.395	gi|302141995	unnamed protein product [Vitis vinifera]	Vitis vinifera	2
	Peptide information
	N	Unused	Total	%Cov	%Cov(50)	%Cov(95)	Accessions	Names	Used	Annotation	Contrib	Conf	Sequence	Modifications	Cleavages	dMass	Prec MW	Prec m/z	Theor MW	Theor m/z
	1	9.32	9.32	21.2	21.2	21.2	gi|73647738; gi|297746187; gi|225435177	ascorbate peroxidase [Vitis pseudoreticulata]; unnamed protein product [Vitis vinifera]; PREDICTED: L-ascorbate peroxidase 2, cytosolic [Vitis vinifera]			2	99	ALLSDPAFRPLVEK			0.0614239	1554.94	1555.95	1554.88	1555.88
	1	9.32	9.32	21.2	21.2	21.2	gi|73647738; gi|297746187; gi|225435177	ascorbate peroxidase [Vitis pseudoreticulata]; unnamed protein product [Vitis vinifera]; PREDICTED: L-ascorbate peroxidase 2, cytosolic [Vitis vinifera]			2	99	EDKPEPPPEGR			0.0514312	1249.65	1250.65	1249.59	1250.6
	1	9.32	9.32	21.2	21.2	21.2	gi|73647738; gi|297746187; gi|225435177	ascorbate peroxidase [Vitis pseudoreticulata]; unnamed protein product [Vitis vinifera]; PREDICTED: L-ascorbate peroxidase 2, cytosolic [Vitis vinifera]			2	99	NCAPIMLR	Carbamidomethyl(C)@2		0.042063	973.526	974.533	973.484	974.491
	1	9.32	9.32	21.2	21.2	21.2	gi|73647738; gi|297746187; gi|225435177	ascorbate peroxidase [Vitis pseudoreticulata]; unnamed protein product [Vitis vinifera]; PREDICTED: L-ascorbate peroxidase 2, cytosolic [Vitis vinifera]			2	99	SYPTVSEEYKK		missed K-K@10	0.0542636	1329.7	1330.71	1329.65	1330.65
	1	9.32	9.32	21.2	21.2	21.2	gi|73647738; gi|297746187; gi|225435177	ascorbate peroxidase [Vitis pseudoreticulata]; unnamed protein product [Vitis vinifera]; PREDICTED: L-ascorbate peroxidase 2, cytosolic [Vitis vinifera]			1.31876	95.17	TGGPFGTMK			0.0413712	894.468	895.476	894.427	895.434
	1	9.32	9.32	21.2	21.2	21.2	gi|73647738; gi|297746187; gi|225435177	ascorbate peroxidase [Vitis pseudoreticulata]; unnamed protein product [Vitis vinifera]; PREDICTED: L-ascorbate peroxidase 2, cytosolic [Vitis vinifera]			0	63.82	EDKPEPPPEGR	Lys->Arg@3		0.0800732	1277.68	1278.69	1277.6	1278.61
	1	9.32	9.32	21.2	21.2	21.2	gi|73647738; gi|297746187; gi|225435177	ascorbate peroxidase [Vitis pseudoreticulata]; unnamed protein product [Vitis vinifera]; PREDICTED: L-ascorbate peroxidase 2, cytosolic [Vitis vinifera]			0	3.032	NCAPIMLR	Carbamidomethyl(C)@2; Oxidation(M)@6		0.0428759	989.522	990.529	989.479	990.486
	2	4.86	4.86	14.53	6.395	6.395	gi|302141995	unnamed protein product [Vitis vinifera]			2	99	ADTQEPDPEGR			0.0541339	1213.58	1214.58	1213.52	1214.53
	2	4.86	4.86	14.53	6.395	6.395	gi|302141995	unnamed protein product [Vitis vinifera]			2	99	DKFTAVGFGPR		missed K-F@2	0.0528598	1193.67	1194.68	1193.62	1194.63
	2	4.86	4.86	14.53	6.395	6.395	gi|302141995	unnamed protein product [Vitis vinifera]			0.806875	92.11	FTAVGFGPR			0.0504372	950.548	951.555	950.497	951.505
	2	4.86	4.86	14.53	6.395	6.395	gi|302141995	unnamed protein product [Vitis vinifera]			0.0366845	15.92	FSSEISRPENK			0.0576939	1292.69	1293.7	1292.64	1293.64
	2	4.86	4.86	14.53	6.395	6.395	gi|302141995	unnamed protein product [Vitis vinifera]			0.0132283	6.298	STFIASAVR			0.0293078	950.548	951.555	950.519	951.526
	2	4.86	4.86	14.53	6.395	6.395	gi|302141995	unnamed protein product [Vitis vinifera]			0.000434512	0.1912	KCGGNEEK	Carbamidomethyl(C)@2	missed K-C@1	0.0482461	920.45	921.458	920.402	921.409

## Sheet: V5 MASCOT NCBI
	Protein information
	rank	Submitted	Mapped	Protein name	Status	Coverage	Score	Threshold	peptides	distinct peptides	PTMs
	1	349048	349048	ribulose-1,5-bisphosphate carboxylase/oxygenase large subunit, partial (chloroplast) [Pogostemon cablin]	ACTIVE	0	121.49	53	1	1	0
	Peptide information
	rank	Peptide	fit	chrage	delta m/z	percursor m/z	PTMs	PTM list	Ions	mascot score	lenght	start	stop
	1	TFKGPPHGIQVER	0	1	0.0131735	1465.8	0		11	121.49	13	113	125

## Sheet: V6 MASCOT NCBI
	Protein information
	rank	Submitted	Mapped	Protein name	Status	Coverage	Score	Threshold	peptides	distinct peptides	PTMs
	1	225460496	225460496	PREDICTED: ATP synthase delta chain, chloroplastic [Vitis vinifera]	ACTIVE	0.151639	154.41	52	3	3	0
	Peptide information
	rank	Peptide	fit	chrage	delta m/z	percursor m/z	PTMs	PTM list	Ions	mascot score	lenght	start	stop
	1	LESEHLAQIAK	1	1	0.0312635	1238.71	0		10	88.5	11	174	184
	2	TAIDPSLVAGFTIR	1	1	0.0372435	1460.85	0		10	81.67	14	199	212
	3	EIAKEFELVYNR	1	1	0.0426735	1510.83	0		10	80.24	12	148	159

## Sheet: V7 MASCOT NCBI
	Protein information
	rank	Submitted	Mapped	Protein name	Status	Coverage	Score	Threshold	peptides	distinct peptides	PTMs
	1	225461287	225461287	PREDICTED: cytochrome b6-f complex iron-sulfur subunit, chloroplastic isoform 1 [Vitis vinifera]	ACTIVE	0.179825	234.97	53	4	3	3
	Peptide information
	rank	Peptide	fit	chrage	delta m/z	percursor m/z	PTMs	PTM list	Ions	mascot score	lenght	start	stop
	1	GDPTYLVVENDK	1	1	0.0278535	1349.69	0		9	88.39	12	135	146
	2	DALGNDVIADEWLK	1	1	0.0303435	1558.81	0		13	131.05	14	107	120
	3	FICPCHGSQYNNQGR	1	1	0.0518245	1780.82	1	MOD:00397[1]	9	58.94	15	173	187
	4	FICPCHGSQYNNQGR	1	1	0.0517555	1837.84	2	MOD:00397[2]	12	100.59	15	173	187

## Sheet: V8 MASCOT NCBI
	Protein information
	rank	Submitted	Mapped	Protein name	Status	Coverage	Score	Threshold	peptides	distinct peptides	PTMs
	1	22797822	22797822	ATP synthase epsilon subunit [Vitis vinifera]	ACTIVE	0.408	258.01	52	4	4	0
	Peptide information
	rank	Peptide	fit	chrage	delta m/z	percursor m/z	PTMs	PTM list	Ions	mascot score	lenght	start	stop
	1	TRVEAINVTS	1	1	0.0276135	1089.62	0		8	74.68	10	116	125
	2	QIIEANLALR	1	1	0.0312535	1140.71	0		9	92.74	10	103	112
	3	IGNNEITVLVNDAEK	1	1	0.0300035	1628.88	0		21	122.16	15	61	75
	4	LNDQWLTMALMGGFAR	1	1	0.0408635	1823.93	0		14	124.04	16	45	60

## Sheet: V9 MASCOT NCBI
	Protein information
	rank	Submitted	Mapped	Protein name	Status	Coverage	Score	Threshold	peptides	distinct peptides	PTMs
	1	359475330	359475330	PREDICTED: glycine-rich RNA-binding protein GRP1A-like [Vitis vinifera]	ACTIVE	0.5	313.75	53	6	6	1
	Peptide information
	rank	Peptide	fit	chrage	delta m/z	percursor m/z	PTMs	PTM list	Ions	mascot score	lenght	start	stop
	1	DRGYGDGGSR	1	1	0.0178235	1039.47	0		7	61.75	10	139	148
	2	NITVNEAQSR	1	1	0.0193935	1131.6	0		9	90.75	10	78	87
	3	AFSQFGEILESK	1	1	0.0204335	1355.71	0		19	106.01	12	27	38
	4	GGGGGYGGGGGGYGGGSR	1	1	0.0248835	1386.6	0		9	53.32	18	121	138
	5	GFGFVTFSSEQSMR	1	1	0.0347235	1579.76	0		11	106.98	14	50	63
	6	CFVGGLAWATDDQSLER	1	1	0.0407045	1924.93	1	MOD:00397[1]	14	147.44	17	10	26

## Sheet: V10 MASCOT NCBI
	Protein information
	rank	Submitted	Mapped	Protein name	Status	Coverage	Score	Threshold	peptides	distinct peptides	PTMs
	1	147791852	147791852	hypothetical protein VITISV_027630 [Vitis vinifera]	ACTIVE	0.346154	984.17	53	9	9	3
	Peptide information
	rank	Peptide	fit	chrage	delta m/z	percursor m/z	PTMs	PTM list	Ions	mascot score	lenght	start	stop
	1	VPFLFTIK	1	1	0.0120735	964.6	0		0	59.81	8	188	195
	2	RLTYDEIQSK	1	1	0.0243835	1252.68	0		9	72.91	10	70	79
	3	FGGEFLVPSYR	1	1	0.0283935	1271.67	0		8	76.61	11	206	216
	4	FCLEPTSFTVK	1	1	0.0117745	1328.67	1	MOD:00397[1]	9	54.21	11	115	125
	5	KFCLEPTSFTVK	1	1	0.0183145	1456.77	1	MOD:00397[1]	11	97.82	12	114	125
	6	DGIDYAAVTVQLPGGER	1	1	0.0335535	1760.92	0		14	145.55	17	171	187
	7	GTGTANQCPTIDGGVDSFAFK	1	1	0.0340345	2143.01	1	MOD:00397[1]	15	131.03	21	86	106
	8	FEEKDGIDYAAVTVQLPGGER	1	1	0.0482035	2294.18	0		15	163.04	21	167	187
	9	SKPETGEVIGVFESIQPSDTDLGAK	1	1	0.0480035	2604.35	0		32	184.37	25	271	295

[truncated: 5 more sheets: V11 MASCOT NCBI, V12 MASCOT NCBI, V13 MASCOT NCBI, V14 MASCOT NCBI, V15 MASCOT NCBI]
